# Supplementary material for: Morphological and Molecular Characterization of Lasiodiplodia theobromae Causing Stem Gummosis Disease in Rubber Trees and Its Chemical Control Strategies
Source: Microorganisms. 2025 Jul 5;13(7):1586. doi: 10.3390/microorganisms13071586 (PMC12299842; doi:10.3390/microorganisms13071586)
Supplement: Supplementary file 1 [file microorganisms-13-01586-s001.zip]

Archive with 1 entries (1 files):
- microorganisms-3695382-supplementary.pdf
